# Supplementary material for: Immunofluorescence and image analysis pipeline for Drosophila motor neurons
Source: Biol Methods Protoc. 2019 Aug 1;4(1):bpz010. doi: 10.1093/biomethods/bpz010 (PMC6676502; doi:10.1093/biomethods/bpz010)
Supplement: bpz010_Supplementary_Data [file bpz010_supplementary_data.zip]

Archive with 6 entries (6 files):
- FileS5.xlsx
- FileS6.xlsx
- FileS7.xlsx
- MovieS3-Compressed.mp4
- DocumentS1.docx
- Figure S2.docx
