# Supplementary material for: Immunofluorescence and image analysis pipeline for Drosophila motor neurons
Source: Biol Methods Protoc. 2019 Aug 1;4(1):bpz010. doi: 10.1093/biomethods/bpz010 (PMC6676502; doi:10.1093/biomethods/bpz010)
Supplement: bpz010_Supplementary_Data [file bpz010_supplementary_data.zip › FileS5.xlsx]

## Sheet: S202a_Control
S202a Control		2013-10-31		Values are Mean Intenstity of 5 um spots
					Normalized
Brain	Spots	Elav	GFP	pMad	Elav	GFP	pMad
1	45	74	6	41	0.918114	1.66667	0.980861
2	62	105	4	46	1.30273	1.11111	1.10048
3	91	85	3	48	1.05459	0.833333	1.14833
4	96	78	3	38	0.967742	0.833333	0.909091
5	84	61	2	36	0.756824	0.555556	0.861244
Average		80.6	3.6	41.8	1	1	1
STDEV		16.1957	1.51658	5.11859	0.200939	0.421271	0.122454
N		5	5	5	5	5	5
SEM		7.24293	0.678233	2.2891	0.0898626	0.188398	0.0547633
S202a Control		2013-11-08
					Normalized
Brain	Spots	Elav	GFP	pMad	Elav	GFP	pMad
1	65	91	2	38	1.05	1.5	0.966102
2	75	76	1	40	0.876923	0.75	1.01695
3	79	93	1	40	1.07308	0.75	1.01695
Average	73	86.6667	1.33333	39.3333	1	1	1
STDEV	7.2111	9.29157	0.57735	1.1547	0.10721	0.433013	0.0293568
N	3	3	3	3	3	3	3
SEM	4.16333	5.36449	0.333333	0.666667	0.061898	0.25	0.0169492
Summary
Average					1	1	1
STDEV					0.162346	0.393678	0.0938874
N					8	8	8
SEM					0.057398	0.139186	0.0331942

## Sheet: 380-MadGFP
380-MadGFP		2013-10-31
					Normalized
Brain	Spots	Elav	GFP	pMad	Elav	GFP	pMad
1	62	29	155	174	0.359801	43.0556	4.16268
2	67	37	185	184	0.459057	51.3889	4.40191
3	76	42	195	179	0.521092	54.1667	4.2823
4	79	47	218	197	0.583127	60.5556	4.71292
5	61	54	211	187	0.669975	58.6111	4.47368
Average		41.8	192.8	184.2	0.51861	53.5556	4.4067
STDEV		9.52365	24.8032	8.70057	0.118159	6.88978	0.208148
N		5	5	5	5	5	5
SEM		4.25911	11.0923	3.89102	0.0528425	3.08121	0.0930865
380-MadGFP		2013-11-08
					Normalized
Brain	Spots	Elav	GFP	pMad	Elav	GFP	pMad
1	50	16	144	164	0.184615	108	4.16949
2	89	56	218	196	0.646154	163.5	4.98305
3	66	43	210	210	0.496154	157.5	5.33898
Average	68.3333	38.3333	190.667	190	0.442308	143	4.83051
STDEV	19.6044	20.4042	40.612	23.5797	0.235434	30.459	0.599483
N	3	3	3	3	3	3	3
SEM	11.3186	11.7804	23.4473	13.6137	0.135928	17.5855	0.346111
Summary
Average					0.489997	87.0972	4.56563
STDEV					0.159294	49.3471	0.418985
N					8	8	8
SEM					0.0563188	17.4468	0.148134

## Sheet: Separate
Sample Name	Average-BKGRD	Normalized	From Imaris	AIBIS/Imaris		R2 Calculation from y=x									0	0
380-1-mad_overexpressio-11-08-13_001	146.404	5.09651	4.16949	1.22233		AIABS	Imaris	Residuals	Residuals^2	Variance	Variance^2				1	1
380-2-mad_overexpressio-11-08-13_001	149.026	5.18778	4.98305	1.04109		5.09651	4.16949	0.927017	0.85936	2.54634	6.48384				2	2
380-3-mad_overexpressio-11-08-13_001	145.332	5.05919	5.33898	0.947594		5.18778	4.98305	0.204733	0.0419155	2.63761	6.95701				3	3
Average						5.05919	5.33898	-0.279792	0.0782838	2.50902	6.29519				4	4
STDEV															5	5
															6	6
380-MadGFP-1_001-10-31-13	133.701	3.49611	4.16268	0.83987		3.49611	4.16268	-0.66657	0.444316	0.945939	0.894801				7	7
380-MadGFP-2_001-10-31-13	135.231	3.53612	4.40191	0.803313		3.53612	4.40191	-0.865797	0.749605	0.985947	0.972091
380-MadGFP-3_001-10-31-13	139.468	3.64691	4.2823	0.851624		3.64691	4.2823	-0.635388	0.403718	1.09674	1.20284
380-MadGFP-4_001-10-31-13	126.488	3.3075	4.71292	0.701794		3.3075	4.71292	-1.40542	1.97521	0.757329	0.573547
380-MadGFP-5_001-10-31-13	132.802	3.4726	4.47368	0.776229		3.4726	4.47368	-1.00108	1.00217	0.922432	0.85088
Average
STDEV
																5'' x 3.5''
S202a-1-mad_overexpressio-11-08-13_001	22.287	0.775839	0.966102	0.803061		0.775839	0.966102	-0.190263	0.0362	-1.77433	3.14825
S202a-2-mad_overexpressio-11-08-13_001	32.229	1.12193	1.01695	1.10323		1.12193	1.01695	0.104983	0.0110215	-1.42824	2.03986
S202a-3-mad_overexpressio-11-08-13_001	31.663	1.10223	1.01695	1.08386		1.10223	1.01695	0.0852799	0.00727266	-1.44794	2.09653
Average	28.7263
STDEV
						1.06268	0.980861	0.0818225	0.00669491	-1.48749	2.21261
S202a-Control-1-10-31-13	40.64	1.06268	0.980861	1.08342		1.0471	1.10048	-0.0533794	0.00284936	-1.50307	2.25922
S202a-Control-2-10-31-13	40.044	1.0471	1.10048	0.951494		0.925952	1.14833	-0.222373	0.0494499	-1.62422	2.63808
S202a-Control-3-10-31-13	35.411	0.925952	1.14833	0.80635		0.98646	0.909091	0.0773693	0.00598601	-1.56371	2.44519
S202a-Control-4-10-31-13	37.725	0.98646	0.909091	1.08511		0.977805	0.861244	0.116561	0.0135865	-1.57236	2.47233
S202a-Control-5-10-31-13	37.394	0.977805	0.861244	1.13534
Average	38.2428			0.952232		2.55017
STDEV				0.157384							R^2	0.869377
	N>Mad-GFP 10/31/13	N>Mad-GFP 10/31/13 -STDEV	Control 11/08/13	Control 11/08/13 - STDEV	N>Mad-GFP 10/31/13	N>Mad-GFP 10/31/13 -STDEV	Control 11/08/13	Control 11/08/13 - STDEV
Imaris®	4.4067	0.208148	1	0.122454	4.83051	0.599483	1	0.0293568
AIABS	3.49185	0.122859	1	0.0554676	5.11449	0.0661562	1	0.194379

## Sheet: Combined
Sample Name	Average-BKGRD	Normalized	From Imaris	AIBIS/Imaris		t-test
380-1-mad_overexpressio-11-08-13_001	146.404	5.09651	4.16949	1.22233		0.315118
380-2-mad_overexpressio-11-08-13_001	149.026	5.18778	4.98305	1.04109
380-3-mad_overexpressio-11-08-13_001	145.332	5.05919	5.33898	0.947594
380-MadGFP-1_001-10-31-13	133.701	3.49611	4.16268	0.83987
380-MadGFP-2_001-10-31-13	135.231	3.53612	4.40191	0.803313
380-MadGFP-3_001-10-31-13	139.468	3.64691	4.2823	0.851624
380-MadGFP-4_001-10-31-13	126.488	3.3075	4.71292	0.701794
380-MadGFP-5_001-10-31-13	132.802	3.4726	4.47368	0.776229
Average
STDEV
S202a-1-mad_overexpressio-11-08-13_001	22.287	0.775839	0.966102	0.803061
S202a-2-mad_overexpressio-11-08-13_001	32.229	1.12193	1.01695	1.10323
S202a-3-mad_overexpressio-11-08-13_001	31.663	1.10223	1.01695	1.08386
Average	28.7263
STDEV
S202a-Control-1-10-31-13	40.64	1.06268	0.980861	1.08342
S202a-Control-2-10-31-13	40.044	1.0471	1.10048	0.951494
S202a-Control-3-10-31-13	35.411	0.925952	1.14833	0.80635
S202a-Control-4-10-31-13	37.725	0.98646	0.909091	1.08511
S202a-Control-5-10-31-13	37.394	0.977805	0.861244	1.13534
Average	38.2428			0.952232
STDEV				0.157384
	N>Mad-GFP	N>Mad-GFP STDEV	Control	Control-STDEV
Imaris®	4.56563	0.845659	1	0.112042
AIABS	4.10034	0.418985	1	0.0938874
