# Supplementary material for: Immunofluorescence and image analysis pipeline for Drosophila motor neurons
Source: Biol Methods Protoc. 2019 Aug 1;4(1):bpz010. doi: 10.1093/biomethods/bpz010 (PMC6676502; doi:10.1093/biomethods/bpz010)
Supplement: bpz010_Supplementary_Data [file bpz010_supplementary_data.zip › FileS6.xlsx]

## Sheet: Data
Mean intensity	Chan 1	Chan 2	Chan 3	Chan Mean	Chan STDEV	Sulkowski 1	Sulkowski 2	Sulkowski 3	Mik Mean	Mik STDEV	Jeremy 1	Jeremy 2	Jeremy 3	Jeremy Mean	Jeremy STDEV
380-1-mad_overexpressio-11-08-13	151.498	151.052	148.643	150.398	1.53598	125.73	127.194	133.563	128.829	4.16456	145.626	127.626	122.636	131.963	12.0932
380-2-mad_overexpressio-11-08-13	148.225	152.206	151.284	150.572	2.08428	154.773	152.798	145.264	150.945	5.01818	148.572	157.798	152.315	152.895	4.64057
380-3-mad_overexpressio-11-08-13	147.305	147.059	147.669	147.344	0.306707	157.353	151.043	153.009	153.802	3.22882	142.871	143.978	150.408	145.752	4.06968
380-mad_overexpression-11-08-AVG	149.009	150.106	149.199	149.438	0.58627	145.952	143.678	143.945	144.525	1.24282	145.69	143.134	141.786	143.537	1.98253
380-MadGFP-1-10-31-13	127.266	131.537	131.123	129.975	2.35539	120.218	129.897	130.662	126.925	5.82165	132.572	135.963	135.313	134.616	1.79966
380-MadGFP-2-10-31-13	134.425	143.232	140.052	139.236	4.46008	141.221	139.616	138.468	139.768	1.3827	132.983	140.596	140.404	137.994	4.3408
380-MadGFP-3-10-31-13	137.066	138.929	137.094	137.696	1.06711	132.898	142.975	134.058	136.644	5.51348	141.463	142.242	141.88	141.862	0.389971
380-MadGFP-4-10-31-13	130.205	136.661	135.195	134.02	3.38444	128.524	131.896	131.276	130.566	1.79494	127.367	132.151	133.17	130.896	3.09863
380-MadGFP-5-10-31-13	130.626	132.907	132.756	132.096	1.27548	129.946	127.419	130.725	129.363	1.72868	131.257	136.697	133.798	133.917	2.72219
380-MadGFP-10-31-AVG	131.918	136.653	135.244	134.605	2.43158	130.561	134.361	133.038	132.653	1.92866	133.128	137.53	136.913	135.857	2.38321
S202a-1-mad_overexpressio-11-08-13	22.562	22.2641	22.2723	22.3661	0.169635	23.3122	23.649	25.1336	24.0316	0.969119	22.7142	23.0301	22.4445	22.7296	0.293118
S202a-2-mad_overexpressio-11-08-13	31.6776	31.7079	32.0593	31.815	0.212171	32.3186	32.3813	32.5133	32.4044	0.0994208	31.912	31.9074	32.3456	32.055	0.251671
S202a-3-mad_overexpressio-11-08-13	31.9361	31.9532	31.8376	31.909	0.0623958	31.1995	31.2794	31.4586	31.3125	0.132661	31.4992	31.6496	31.4731	31.5406	0.0952588
Control-11-08-AVG	28.7252	28.6418	28.7231	28.6967	0.0475909	28.9434	29.1032	29.7018	29.2495	0.399807	28.7085	28.8624	28.7544	28.7751	0.0790063
S202a-Control-1-10-31-13	39.2971	39.5233	39.6036	39.4747	0.158912	39.6914	39.6914	39.6494	39.6774	0.0242238	40.594	40.2998	40.8716	40.5885	0.28598
S202a-Control-2-10-31-13	37.3499	37.3334	37.5988	37.4273	0.148695	39.5983	38.7375	38.4208	38.9189	0.609378	39.3735	39.2078	39.4418	39.341	0.120319
S202a-Control-3-10-31-13	36.2955	36.1105	36.2676	36.2245	0.0997149	37.42	37.42	37.9284	37.5895	0.293567	35.3436	35.3337	35.2704	35.3159	0.0397565
S202a-Control-4-10-31-13	37.78	37.5226	37.4879	37.5968	0.159573	37.9405	37.9405	39.3749	38.4186	0.828143	37.7963	36.9671	37.1174	37.2936	0.441793
S202a-Control-5-10-31-13	37.649	37.4149	37.5372	37.5337	0.117089	38.1727	38.1727	38.651	38.3322	0.276127	37.8473	37.1867	37.0451	37.3597	0.428176
Control-10-31-AVG	37.6743	37.5809	37.699	37.6514	0.0622728	38.5646	38.3924	38.8049	38.5873	0.207179	38.191	37.799	37.9493	37.9797	0.197737
Fold Changes	Chan 1	Chan 2	Chan 3	Chan Mean	Chan STDEV	Sulkowski 1	Sulkowski 2	Sulkowski 3	Mik Mean	Mik STDEV	Jeremy 1	Jeremy 2	Jeremy 3	Jeremy Mean	Jeremy STDEV
380-1-mad_overexpressio-11-08-13	5.27405	5.27385	5.17504	5.24098	0.0571072	4.34399	4.37046	4.49679	4.40375	0.08166	5.07259	4.42188	4.26494	4.58647	0.428243
380-2-mad_overexpressio-11-08-13	5.16008	5.31414	5.26698	5.24707	0.0789368	5.34743	5.25019	4.89073	5.16278	0.240573	5.17519	5.46727	5.29711	5.31319	0.146704
380-3-mad_overexpressio-11-08-13	5.12805	5.13443	5.14111	5.13453	0.00653022	5.43658	5.18991	5.15151	5.25933	0.154698	4.9766	4.98844	5.23077	5.06527	0.143452
380-mad_overexpression-11-08-AVG	5.18739	5.24081	5.19438	5.20753	0.0290337	5.04267	4.93685	4.84634	4.94195	0.0982623	5.07479	4.9592	4.93094	4.98831	0.0762167
380-MadGFP-1-10-31-13	3.37806	3.5001	3.47816	3.45211	0.0650549	3.11731	3.38339	3.36715	3.28928	0.149157	3.47129	3.59699	3.56563	3.54463	0.0654255
380-MadGFP-2-10-31-13	3.56808	3.8113	3.71501	3.69813	0.122488	3.66192	3.63656	3.5683	3.62226	0.0484206	3.48206	3.71956	3.69978	3.6338	0.131782
380-MadGFP-3-10-31-13	3.63819	3.69678	3.63655	3.65718	0.0343097	3.44611	3.72403	3.45467	3.5416	0.158045	3.7041	3.76312	3.73866	3.73529	0.0296565
380-MadGFP-4-10-31-13	3.45607	3.63645	3.58616	3.55956	0.0930834	3.3327	3.43548	3.38297	3.38372	0.0513963	3.335	3.49616	3.50916	3.44677	0.0970172
380-MadGFP-5-10-31-13	3.46725	3.53656	3.52147	3.50843	0.0364487	3.36957	3.31885	3.36879	3.3524	0.02906	3.43685	3.61642	3.52572	3.52633	0.0897857
380-MadGFP-10-31-AVG	3.50153	3.63624	3.58747	3.57508	0.068203	3.38552	3.49966	3.42838	3.43785	0.0576587	3.48586	3.63845	3.60779	3.57737	0.0807164
S202a-1-mad_overexpressio-11-08-13	0.785441	0.777331	0.775416	0.779396	0.00532176	0.805439	0.81259	0.846197	0.821409	0.0217629	0.791203	0.797929	0.780558	0.789897	0.00875854
S202a-2-mad_overexpressio-11-08-13	1.10278	1.10705	1.11615	1.10866	0.00682929	1.11661	1.11264	1.09466	1.10797	0.0116978	1.11159	1.1055	1.12489	1.11399	0.00991642
S202a-3-mad_overexpressio-11-08-13	1.11178	1.11562	1.10843	1.11194	0.0035948	1.07795	1.07477	1.05915	1.07062	0.0100655	1.09721	1.09657	1.09455	1.09611	0.00138803
Control-11-08-AVG	1	1	1	1	0	1	1	1	1	0	1	1	1	1	6.7036e-11
S202a-Control-1-10-31-13	1.04308	1.05169	1.05052	1.04843	0.00467103	1.02922	1.03383	1.02176	1.02825	0.0060907	1.06292	1.06616	1.07701	1.0687	0.00737721
S202a-Control-2-10-31-13	0.991388	0.993412	0.997341	0.994047	0.00302663	1.02681	1.00899	0.990101	1.00859	0.0183551	1.03096	1.03727	1.03933	1.03585	0.00435952
S202a-Control-3-10-31-13	0.963402	0.960874	0.96203	0.962102	0.00126581	0.970319	0.974671	0.977414	0.974141	0.00357734	0.925446	0.934779	0.929408	0.929878	0.00468456
S202a-Control-4-10-31-13	1.00281	0.998447	0.9944	0.998551	0.00420369	0.983818	0.988229	1.01469	0.995629	0.0166963	0.989667	0.977992	0.97808	0.981913	0.00671547
S202a-Control-5-10-31-13	0.999328	0.995582	0.995708	0.996873	0.00212766	0.989839	0.994278	0.996034	0.993388	0.00319277	0.991002	0.9838	0.976175	0.983659	0.00741459
Control-10-31-AVG	1	1	1	1	0	1	1	1	1	0	1	1	1	1	0
	User 1	User 2	User 3	ANOVA
N>MadGFP - Mean	4.18725	4.00189	4.10647	p = 901865
N>MadGFP - STDEV	0.876875	0.824455	0.76106
N>MadGFP - SEM	0.209416	0.206016	0.185332	0.200255
Control - Mean	1	1	1
Control - STDEV	0.104767	0.0846363	0.105486
Control - SEM	0.104767	0.0846363	0.105486	0.0982965

## Sheet: Summary
Controls										380>MadGFP
	Chan	Mik	Jer	Chan STDEv	Mik STDEV	Jer STDEV				Chan	Mik	Jer	Chan STDEv	Mik STDEV	Jer STDEV
1	0.938768	0.974141	0.929878	0.00126581	0.00357734	0.00468456	6		8	3.50843	3.3524	3.52633	0.0364487	0.02906	0.0897857
2	1.10866	1.10797	1.11399	0.00682929	0.0116978	0.00991642	2		1	5.24098	4.40375	4.58647	0.0571072	0.08166	0.428243
3	0.779396	0.821409	0.789897	0.00532176	0.0217629	0.00875854	1		2	5.24707	5.16278	5.31319	0.0789368	0.240573	0.146704
4	1.11194	1.07062	1.09611	0.0035948	0.0100655	0.00138803	3		7	3.55956	3.38372	3.44677	0.0930834	0.0513963	0.0970172
5	1.023	1.02825	1.0687	0.00467103	0.0060907	0.00737721	4		3	5.13453	5.25933	5.06527	0.00653022	0.154698	0.143452
6	0.972695	0.993388	0.983659	0.00212766	0.00319277	0.00741459	8		5	3.69813	3.62226	3.6338	0.122488	0.0484206	0.131782
7	0.969939	1.00859	1.03585	0.00302663	0.0183551	0.00435952	5		6	3.65718	3.5416	3.73529	0.0343097	0.158045	0.0296565
8	0.974331	0.995629	0.981913	0.00420369	0.0166963	0.00671547	7		4	3.45211	3.28928	3.54463	0.0650549	0.149157	0.0654255

## Sheet: Staggered
Controls										380>MadGFP
	Chan	Mik	Jer	Chan STDEv	Mik STDEV	Jer STDEV				Chan	Mik	Jer	Chan STDEv	Mik STDEV	Jer STDEV
1							6		8
2							2		1
3							1		2
4							3		7
5							4		3
6							8		5
7							5		6
8							7		4
										Chan	Mik	Jer	Chan STDEv	Mik STDEV	Jer STDEV
	Chan	Mik	Jer	Chan STDEv	Mik STDEV	Jer STDEV			0.9	3.50843			0.0364487
0.9	0.938768			0.00126581					1		3.3524			0.02906
1		0.974141			0.00357734				1.1			3.52633			0.0897857
1.1			0.929878			0.00468456			1.9	5.24098			0.0571072
1.9	1.10866			0.00682929					2		4.40375			0.08166
2		1.10797			0.0116978				2.1			4.58647			0.428243
2.1			1.11399			0.00991642			2.9	5.24707			0.0789368
2.9	0.779396			0.00532176					3		5.16278			0.240573
3		0.821409			0.0217629				3.1			5.31319			0.146704
3.1			0.789897			0.00875854			3.9	3.55956			0.0930834
3.9	1.11194			0.0035948					4		3.38372			0.0513963
4		1.07062			0.0100655				4.1			3.44677			0.0970172
4.1			1.09611			0.00138803			4.9	5.13453			0.00653022
4.9	1.023			0.00467103					5		5.25933			0.154698
5		1.02825			0.0060907				5.1			5.06527			0.143452
5.1			1.0687			0.00737721			5.9	3.69813			0.122488
5.9	0.972695			0.00212766					6		3.62226			0.0484206
6		0.993388			0.00319277				6.1			3.6338			0.131782
6.1			0.983659			0.00741459			6.9	3.65718			0.0343097
6.9	0.969939			0.00302663					7		3.5416			0.158045
7		1.00859			0.0183551				7.1			3.73529			0.0296565
7.1			1.03585			0.00435952			7.9	3.45211			0.0650549
7.9	0.974331			0.00420369					8		3.28928			0.149157
8		0.995629			0.0166963				8.1			3.54463			0.0654255
8.1			0.981913			0.00671547
