# Supplementary material for: Immunofluorescence and image analysis pipeline for Drosophila motor neurons
Source: Biol Methods Protoc. 2019 Aug 1;4(1):bpz010. doi: 10.1093/biomethods/bpz010 (PMC6676502; doi:10.1093/biomethods/bpz010)
Supplement: bpz010_Supplementary_Data [file bpz010_supplementary_data.zip › FileS7.xlsx]

## Sheet: Summary
Individual Samples
2019-05-20		06/01/19 - 1		06/01/19 - 2
CNS	Mean	CNS	Mean	CNS	Mean
1	19.8101	1	23.9616	1	40.309
2	17.2295	2	31.4179	2	17.8701
3	14.6618	3	42.9278	3	35.8334
4	12.284	4	27.9889	4	41.8768
5	19.5099	5	28.6148	5	63.2474
6	10.5886	6	41.9008	6	37.1433
7	11.8201			7	28.0548
8	11.2996
9	8.09697
Mean	13.9223		32.802		37.7621
SD	4.12919		7.82416		13.946		Mean CV
CV	0.296588		0.238527		0.369312		0.301476
Pooled Samples
2019-05-20		06/01/19 -1		06/01/19 -2
1	11.2385	1	41.3979	1	67.7582
2	7.33767	2	46.0734	2	44.9417
3	11.2938	3	55.0583	3	49.8936					Separate tubes	0.301476
4	10.1533	4	45.2158	4	62.5346					Same tube	0.261604
5	11.2622	5	52.3492	5	89.9977
6	10.0916	6	32.6625	6	53.8483
7	21.745			7	49.7837
8	10.5282
9	16.4195
Mean	12.23		45.4595		59.8225
SD	4.28077		8.00375		15.4777		Mean CV
CV	0.350022		0.176063		0.258727		0.261604
	2-tailed t-test
	0.560537
